# Supplementary material for: Systemic gene therapy corrects the neurological phenotype in a mouse model of NGLY1 deficiency
Source: JCI Insight. 2024 Oct 8;9(19):e183189. doi: 10.1172/jci.insight.183189 (PMC11466192; doi:10.1172/jci.insight.183189)
Supplement: Supporting data values [file jciinsight-9-183189-s010.xlsx]

## Sheet: F1 D
1D-endogenous mouse Ngly1 cDNA-P56 (Standardized WT=100)(Ngly1/Gusb (% of Ngly1fl/fl))
	NGLY1fl/fl										NGLY1fl/fl；iCre
	male					female					male					female
Brain	96.916	92.628	101.134	90.3469		101.879	104.71	102.706	109.69		14.213	6.91915	11.8131	11.1714		12.8964	13.1561	53.6671	8.88854
Spinal Cord	111.703	107.739	88.979	91.5057		97.3868	91.918	98.8304	111.938		19.3109	8.36734	14.1696	14.2281		14.4442	14.1219	48.8507	10.1775
Liver	91.45	119.344	189.457	87.3414		54.7993	85.9953	106.644	64.9687		0.424314	0.597113	0.335864	9.54919		1.69388	7.93543	45.4764	4.55937
Heart	112.457	92.872	90.4995	105.853		92.3275	127.017	87.7129	91.2611		13.6766	9.62508	11.2374	9.04771		23.6634	15.1153	65.2399	5.89873
TA	119.121	88.7854	150.858	100.718		72.6042	120.9	75.3631	71.6487		0.385332	0.365085	0.101496	0.343988		0.587099	0.569356	70.1187	0.764409

## Sheet: F1 E
	1E-WB NGLY1 p56 (ongoing Standardized WT=100)(NGLY1/GAPDH (% of Ngly1fl/fl))
	NGLY1fl/fl					NGLY1fl/fl；iCre
Brain	85.5073	122.109	71.3055	121.079		10.5674	1.59726	8.93591	11.8517
Spinal cord	113.915	99.6053	77.983	108.497		37.9675	2.61034	15.5016	1.33247
Liver	130.351	91.9223	75.5857	102.14		5.25159	1.3776	3.06511	10.5829
Heart	104.932	81.7882	82.9618	130.562		7.9525	15.1145	17.0954	23.6805
TA	108.534	101.69	70.9777	118.995		7.9798	3.5366	2.4395	4.7009

## Sheet: F1 F
	1F-GNA Level-8weeks-Reported Concentration in Tissues (ng/g)
	NGLY1fl/fl								NGLY1fl/fl；iCre
	male				female				male				female
brain	172	120	164		117	114	173		715	1120	1170		617	1160	718
spinal cord	137	124	67.9		127	139	121		3257.53	2751.67	2371.42		533	837	601
liver	523.909	571.429	617.506		866.362	1036.09	707.467		1018.65	2316.46	2041.89		1997.95	1747.91	2771.28
heart	122.152	136.557	138.971		104.883	123.9	161.373		895.714	717.733	942.882		594.6	852.762	789.667
TA	149.121	112.2	130.577		78.9923	116.4	155.693		1691.33	980	1694.33		1599.38	1942.86	1486.38

## Sheet: F2 A
Age(weeks)	2A-animal Body weight(g) -male
	Ngly1fl/fl										NGLY1fl/fl；iCre
3	4.8	7.2									7.7	5.8
4	11.5	12.6	16.2	8.4	8.6	7.3	10	9.9	11.7		6.92	8.4	6.1	5.9
5	13.6	15.6	19	12.1	13.8	11.1	14.3	14	15		10.4	9.4	8.9	10.8
6	12.3	17	19.5	16.1	20.3	18.5	18.4	16.1	17		14.3	7.8	10.7	12.3
7	13	18.1	21.7	19.3	22.7	20.9	20	17.9	18.6		14.4	12.7	11.5	12.9
8	13.59	19.65	21.7	19.3	23.8	22.2	22.9	20.4	21.1		14.64	12.29	11.4	13.5
	2A-animal Body weight(g) -female
3	7.1	7.1	6.4	9.4							5.1	7.5	9.3
4	10.5	8.7	8.7	12.9	9.5	8.9	14.8				5.2	9.8	8.4	6.4
5	11.4		11.6	14.7	12	12.1	16.4				4.5	13	9.9	6.6
6	15.3	15.2	16.1	16.3	13.9	13.3	16.7				6.3	15.8	12.5	9.7
7	16.1	16.8	16.3	16.8	14.8	15.5					8.9	16.8	16.9	12.3
8	16.8	17.6	16.39	16.43	16.43	16.43	21				10.6	15.71	15.97	11.62

## Sheet: F2 B
2B-Cerebellum-The number of calbindin+ cells/mm -p56
	Ngly1fl/fl	NGLY1fl/fl；iCre
male	39.6699	28.7193
	45.8032	28.0363
	44.0977	30.3446
	43.5498	28.8941
female	47.2772	30.6264
	39.3388	36.1095
	39.9022	27.1678
	40.1026	22.3427

## Sheet: F2 C
2C-Rotarod test-p56 (Latency to fall (sec))
	NGLY1fl/fl	NGLY1fl/fl；iCre
male	72.3	36.7667
	69.3167	68.3333
	121.833	58.45
	103.875	51.375
	101.7
female	94.65	31
	91.6667	19.5333
	69.6167	111.667
	93.0333	72.3333
	23.8
	140.2
	107.333

## Sheet: F2 D
cat walk-p56
	2D-cat walk-PAW MaxIntensity_Mean
	Ngly1fl/fl																NGLY1fl/fl；iCre
animal paws	male								female								male							female
RF	156.636	155.385	126.78	161.478	173.273	157.767	143.346		145.5	146.7	111.429	115.064	143.828	155.048			142.361	102.088	119.269	128.25				151.52	117.733	128.067	83.5294
LF	154.522	151	132.87	172.76	166.708	149.077	147.087		151.227	147.444	114.364	124.962	140.7	153.095			98.4167	103.829	124.84	125.677				153.885	109.75	119.371	90.7857
RH	190.24	172.231	165.738	198.286	211.5	181.385	195.44		180.632	139.05	119.409	140.607	166.739	172.85			117.879	0	104.571	0				155.333	0	143.375	0
LH	198.75	171.24	164.614	190.222	207.087	179.963	181.333		185.429	183.333	118.909	141.786	170.862	181.454			82.9167	78.3125	148.067	0				150.958	0	118.179	0
	2D-cat walk SingleStance_(s)_Mean
RF	0.11601	0.145607	0.128076	0.131377	0.133904	0.110747	0.123615		0.110739	0.128496	0.128682	0.099331	0.123473	0.11311			0.116493	0.11667	0.105598	0.116418				0.123557	0.133803	0.150443	0.074791
LF	0.132602	0.138881	0.139269	0.106355	0.105954	0.137432	0.151563		0.12248	0.142219	0.120903	0.14452	0.138293	0.111043			0.094375	0.117638	0.129	0.124112				0.125993	0.094726	0.115419	0.095586
RH	0.108712	0.188711	0.140766	0.116118	0.095992	0.133715	0.145438		0.110851	0.156566	0.092815	0.118364	0.179379	0.116763			0.155851	0	0.100897	0				0.132584	0	0.121831	0
LH	0.148336	0.156856	0.145494	0.092886	0.138681	0.13255	0.13924		0.114092	0.164051	0.102558	0.105056	0.129553	0.090455			0.035406	0	0.074282	0				0.153954	0	0.207957	0
	2D-cat walk StrideLength_(cm)_Mean
RF	5.24312	4.35369	3.92321	5.06815	5.37814	3.88999	4.59364		5.33963	5.85164	5.3643	3.76624	5.91913	5.79961			3.22183	3.40915	4.41621	3.31051				4.802	3.92725	4.11755	1.73483
LF	5.18829	4.50924	4.16221	4.4548	4.71702	4.44255	4.76852		5.51557	6.26661	5.61379	4.39582	5.55534	5.77445			3.29993	3.31817	4.51501	3.3151				4.38015	3.54944	3.14815	2.53975
RH	4.51714	4.73279	4.57155	5.4639	4.92019	4.41273	4.61155		5.62527	5.85351	5.10217	4.33625	5.87683	5.51926			3.33925	0	5.19691	0				4.775	0	3.54571	0
LH	5.04351	4.51478	4.43543	4.35122	5.09638	4.32814	5.56394		5.57537	6.24567	5.35277	4.23061	5.79307	6.13164			5.14419	4.37017	3.74134	0				4.7479	0	3.9535	0

## Sheet: F2 E
2E-X-ray-KI-p56
	Ngly1fl/fl	NGLY1fl/fl；iCre
Male	3.67482	2.02754
	2.97932	2.06625
	3.49493	2.24647
	3.52941	1.92938
	3.31929
	4.34022
	3.66817
Female	3.26781	2.53254
	3.32624	2.5932
	2.80438	2.60179
	2.99686	2.52097
	3.30276
	3.32418
2E-x-ray-Cervical curvature angle
	Ngly1fl/fl	NGLY1fl/fl；iCre
Male	129.936	88.412
	121.535	76.98
	125.84	89.95
	123.82	67.74
	131.55
	130.68
	121.15
Female	132.762	99.392
	124.022	67.674
	106.346	91.15
	112.195	109.86
	122.23
	128.57

## Sheet: F3 C
	3C-NGLY1-endogenous mouse Ngly1cDNA-P112(Standardized WT=100)
	Ngly1fl/fl	NGLY1fl/fl；iCre+PBS	NGLY1fl/fl；iCre+ rAAV9	NGLY1fl/fl；iCre+ rAAV PHPEB
male	87.8229	14.4425	34.9806	31.602
	90.1619	15.1206	12.8211	7.36021
	108.676		23.2226	9.48953
female	145.658	24.2296	12.9916	16.7924
	56.8275	8.56648	15.9399
	110.853

## Sheet: F3 D
	3D-Human Ngly1 DNA-P112-Vector DNA
male	Ngly1fl/fl	NGLY1fl/fl；iCre+PBS	NGLY1fl/fl；iCre+ rAAV9	NGLY1fl/fl；iCre+ rAAV PHPEB
	0	0.000101	0.114926	3.81828
	0.000973	0.001958	0.111507	3.92961
	0.000811	0	0.060339	5.58156
	0			2.59
female	0.002161	0.000543	0.079649	7.9599
	0.000308	0.000227	0.087561	3.89
	0	0
	0
	3D-Human Ngly1 cDNA-Vector cDNA-P112
	Ngly1fl/fl	NGLY1fl/fl；iCre+PBS	NGLY1fl/fl；iCre+ rAAV9	NGLY1fl/fl；iCre+ rAAV PHPEB
male	0.008903	0.008038	0.752248	16.0279
	0.015949	0	0.761503	27.6239
	0.013489	0	0.813756	32.8996
	0.011378			23.7937
female	0.011062	0.010001	0.787459	27.1248
	0.007786	0	0.783609	11.488
	0.006825	0
	0

[truncated: 18 more sheets: F3 E, F4 A, F4 B, F4 C, F4 D, F5 A, F5 B, F6 A, F6 B, F6 C, F6 D, F6 E, F7 A, F7 B, F8 A, F8 B, F8 C, F8 D]
